# Supplementary material for: Descriptions of two new species of the genus Camaena from Guangxi, China (Gastropoda, Stylommatophora, Camaenidae)
Source: Zookeys. 2016 Nov 21;(634):29–45. doi: 10.3897/zookeys.634.10236 (PMC5126529; doi:10.3897/zookeys.634.10236)
Supplement: XML Treatment for Camaena lingyunensis [file zookeys.634.10236-treatment2.xml]

<!DOCTYPE tp:taxon-treatment
  PUBLIC "-//TaxonX//DTD Taxonomic Treatment Publishing DTD v0 20100105//EN" "tax-treatment-NSO.dtd">
<tp:taxon-treatment xmlns:tp="http://www.plazi.org/taxpub"><tp:treatment-meta><kwd-group><label>Taxon classification</label><kwd><named-content content-type="kingdom">Animalia</named-content></kwd><kwd><named-content content-type="order">Stylommatophora</named-content></kwd><kwd><named-content content-type="family">Camaenidae</named-content></kwd></kwd-group><mixed-citation publication-type="journal"><person-group><name><surname>Ai</surname><given-names>Hong-Mu</given-names></name><name><surname>Lin</surname><given-names>Jun-Hong</given-names></name><name><surname>Wang</surname><given-names>Pei</given-names></name><name><surname>Zhou</surname><given-names>Wei-Chuan</given-names></name><name><surname>Hwang</surname><given-names>Chung-Chi</given-names></name></person-group><article-title>Descriptions of two new species of the genus <italic><tp:taxon-name><tp:taxon-name-part taxon-name-part-type="genus">Camaena</tp:taxon-name-part></tp:taxon-name></italic> from Guangxi, China (<tp:taxon-name><tp:taxon-name-part taxon-name-part-type="class">Gastropoda</tp:taxon-name-part></tp:taxon-name>, <tp:taxon-name><tp:taxon-name-part taxon-name-part-type="order">Stylommatophora</tp:taxon-name-part></tp:taxon-name>, <tp:taxon-name><tp:taxon-name-part taxon-name-part-type="family">Camaenidae</tp:taxon-name-part></tp:taxon-name>)</article-title><source>Zookeys</source><day>21</day><month>11</month><year>2016</year><volume>2016</volume><issue>634</issue><fpage>29</fpage><lpage>45</lpage><pub-id pub-id-type="doi">10.3897/zookeys.634.10236</pub-id></mixed-citation></tp:treatment-meta><tp:nomenclature><tp:taxon-name>
              <tp:taxon-name-part taxon-name-part-type="genus">Camaena</tp:taxon-name-part>
              <tp:taxon-name-part taxon-name-part-type="species">lingyunensis</tp:taxon-name-part>
              <object-id xmlns:xlink="http://www.w3.org/1999/xlink" content-type="zoobank" xlink:type="simple">http://zoobank.org/9A26F678-0F74-42FC-A37A-610668FDEBB7</object-id>
            </tp:taxon-name><tp:taxon-authority>Zhou &amp; Lin</tp:taxon-authority><tp:taxon-status xmlns:xlink="http://www.w3.org/1999/xlink" xlink:type="simple">sp. n.</tp:taxon-status><xref ref-type="fig" rid="F3">Figs 3A</xref><xref ref-type="fig" rid="F4">, 4A</xref><xref ref-type="fig" rid="F5">, 5A</xref><xref ref-type="table" rid="T3">, Table 3</xref></tp:nomenclature><tp:treatment-sec sec-type="Holotype" id="SECID0E2VAG"><title>Holotype.</title><p>[<named-content xmlns:xlink="http://www.w3.org/1999/xlink" content-type="voucher code" id="NCID0EBWAG" xlink:type="simple"><abbrev content-type="institution" xlink:title="Fujian Entry-Exit Inspection &amp; Quarantine Bureau, Fuzhou, Fujian, China" id="ABBRID0EEWAG" xlink:type="simple">FJIQBC</abbrev> 19280</named-content>] Shell height 29.0 mm, shell width 52.5 mm, height of aperture 21.3 mm, width of aperture 27.0 mm, 24 April 2014, collected from the type locality.</p></tp:treatment-sec><tp:treatment-sec sec-type="Paratype" id="SECID0EJWAG"><title>Paratype.</title><p>[<named-content xmlns:xlink="http://www.w3.org/1999/xlink" content-type="voucher code" id="NCID0EPWAG" xlink:type="simple"><abbrev content-type="institution" xlink:title="Fujian Entry-Exit Inspection &amp; Quarantine Bureau, Fuzhou, Fujian, China" id="ABBRID0ESWAG" xlink:type="simple">FJIQBC</abbrev> 19281</named-content>–<named-content xmlns:xlink="http://www.w3.org/1999/xlink" content-type="voucher code" id="NCID0EXWAG" xlink:type="simple">19293</named-content>] 13 specimens: 2 empty adult shells, 11 live snails including 9 adults and 2 juveniles. Results of adult measurements: shell height 24.0–34.0 (27.40 ± 2.96) mm, width 49.8–59.5 (53.00 ± 2.77) mm, height of aperture 18.0–25.0 (20.75 ± 1.74) mm, width of aperture 22.0–31.0 (26.35 ± 2.57) mm, 24 April 2014, collected from type locality.</p></tp:treatment-sec><tp:treatment-sec sec-type="type locality" id="SECID0E2WAG"><title>Type locality.</title><p>Kasuo, Lingyun, Guangxi, China (<named-content xmlns:xlink="http://www.w3.org/1999/xlink" content-type="dwc:verbatimCoordinates" xlink:type="simple"><named-content content-type="geo-json" specific-use="{&#34;type&#34;:&#34;Point&#34;,&#34;coordinates&#34;:[106.651814,24.296481]}" id="NCID0EEXAG" xlink:type="simple">24°17'47.33"N, 106°39'6.53"E</named-content></named-content>).</p></tp:treatment-sec><tp:treatment-sec sec-type="etymology" id="SECID0EJXAG"><title>Etymology.</title><p>The name of the new species refers type locality.</p></tp:treatment-sec><tp:treatment-sec sec-type="description" id="SECID0EOXAG"><title>Description.</title><p>
              <italic>Shell</italic>. Shell sinistral, large, slightly thin, semi-translucent, hard and fragile, flat globose. 4.75 whorls, the upper whorls increasing fast and slightly convex. Spire relatively low. Body whorl rapidly expanded, convex, with a weakly obtuse angulated margin at periphery. Shell fawn with countless light chestnut spiral bands. Spiral bands slender and dense below the periphery of body whorl, forming wide area of bands. Growth lines dense and thick on the surface. Apex quite blunt. Growth lines on protoconch visible when using 15× magnification. Suture line shallow. Aperture lunate, slightly descending in front view. Peristome reflected, sharp and white. Columellar lip reflected, slightly covering the umbilicus. Inner lip attached to the body whorl, forming translucent, thin and smooth callus. Umbilicus open and round. The first whorl can be seen through the umbilicus. Hump beside umbilicus absent.</p><fig id="F3" position="float" orientation="portrait"><label>Figure 3.</label><caption><p>Photographs of shells. <bold>A</bold> <italic><tp:taxon-name><tp:taxon-name-part taxon-name-part-type="genus">Camaena</tp:taxon-name-part> <tp:taxon-name-part taxon-name-part-type="species">lingyunensis</tp:taxon-name-part></tp:taxon-name></italic> sp. n. (holotype, <named-content xmlns:xlink="http://www.w3.org/1999/xlink" content-type="voucher code" id="NCID0EKYAG" xlink:type="simple"><abbrev content-type="institution" xlink:title="Fujian Entry-Exit Inspection &amp; Quarantine Bureau, Fuzhou, Fujian, China" id="ABBRID0ENYAG" xlink:type="simple">FJIQBC</abbrev> 19280</named-content>, Kasuo, Lingyun, Guangxi, China) <bold>B</bold> <italic><tp:taxon-name><tp:taxon-name-part taxon-name-part-type="genus">Camaena</tp:taxon-name-part> <tp:taxon-name-part taxon-name-part-type="species">detianensis</tp:taxon-name-part></tp:taxon-name></italic> sp. n. (holotype, <named-content xmlns:xlink="http://www.w3.org/1999/xlink" content-type="voucher code" id="NCID0E5YAG" xlink:type="simple"><abbrev content-type="institution" xlink:title="Fujian Entry-Exit Inspection &amp; Quarantine Bureau, Fuzhou, Fujian, China" id="ABBRID0EBZAG" xlink:type="simple">FJIQBC</abbrev> 18472</named-content>, Detian Falls, Daxin, Guangxi, China) <bold>C</bold> <italic><tp:taxon-name><tp:taxon-name-part taxon-name-part-type="genus">Camaena</tp:taxon-name-part> <tp:taxon-name-part taxon-name-part-type="species">hahni</tp:taxon-name-part></tp:taxon-name></italic> (<named-content xmlns:xlink="http://www.w3.org/1999/xlink" content-type="voucher code" id="NCID0ESZAG" xlink:type="simple"><abbrev content-type="institution" xlink:title="Fujian Entry-Exit Inspection &amp; Quarantine Bureau, Fuzhou, Fujian, China" id="ABBRID0EVZAG" xlink:type="simple">FJIQBC</abbrev> 19300</named-content>, Huu Lien Nature Reserve, Lang-Son, Vietnam) <bold>D</bold> <italic><tp:taxon-name><tp:taxon-name-part taxon-name-part-type="genus">Camaena</tp:taxon-name-part> <tp:taxon-name-part taxon-name-part-type="species">cicatricosa</tp:taxon-name-part></tp:taxon-name></italic> (<named-content xmlns:xlink="http://www.w3.org/1999/xlink" content-type="voucher code" id="NCID0EG1AG" xlink:type="simple"><abbrev content-type="institution" xlink:title="Fujian Entry-Exit Inspection &amp; Quarantine Bureau, Fuzhou, Fujian, China" id="ABBRID0EJ1AG" xlink:type="simple">FJIQBC</abbrev> 18505</named-content>, Guiping, Guangxi, China). Scale bars 10 mm.</p></caption><graphic xmlns:xlink="http://www.w3.org/1999/xlink" xlink:href="zookeys-634-029-g003.jpg" position="float" orientation="portrait" xlink:type="simple" id="oo_111822.jpg"/></fig><p><italic>Soft body</italic>. Foot hazel. Tentacles darker. White band from the head to the neck.</p><p><italic>Reproductive system</italic>. Penis slightly swollen, short. Epiphallus long and thick. Penis retractor muscle very slender and long. Flagellum medium length, thick basally, tapering distally. Vas deferens long and thin. Vagina thick and slightly short. Bursa copulatrix oval. Pedunculus of bursa copulatrix quite long, expanded at basal half, while smooth and slender at the end. Inner penial wall supporting transverse, smooth, and dense pilasters proximally and several longitudinal, thin, curly, and widely-spaced pilasters distally. Verge conical and smooth, with eight transverse wrinkles basally. An obvious longitudinal crack on the verge, and six smooth and longitudinal pilasters with wide space in the crack. Verge opens laterally.</p><fig id="F4" position="float" orientation="portrait"><label>Figure 4.</label><caption><p>Reproductive system. <bold>A</bold> <italic><tp:taxon-name><tp:taxon-name-part taxon-name-part-type="genus">Camaena</tp:taxon-name-part> <tp:taxon-name-part taxon-name-part-type="species">lingyunensis</tp:taxon-name-part></tp:taxon-name></italic> sp. n. (holotype, <named-content xmlns:xlink="http://www.w3.org/1999/xlink" content-type="voucher code" id="NCID0EP2AG" xlink:type="simple"><abbrev content-type="institution" xlink:title="Fujian Entry-Exit Inspection &amp; Quarantine Bureau, Fuzhou, Fujian, China" id="ABBRID0ES2AG" xlink:type="simple">FJIQBC</abbrev> 19280</named-content>, Kasuo, Lingyun, Guangxi, China) <bold>B</bold> <italic><tp:taxon-name><tp:taxon-name-part taxon-name-part-type="genus">Camaena</tp:taxon-name-part> <tp:taxon-name-part taxon-name-part-type="species">detianensis</tp:taxon-name-part></tp:taxon-name></italic> sp. n. (holotype, <named-content xmlns:xlink="http://www.w3.org/1999/xlink" content-type="voucher code" id="NCID0ED3AG" xlink:type="simple"><abbrev content-type="institution" xlink:title="Fujian Entry-Exit Inspection &amp; Quarantine Bureau, Fuzhou, Fujian, China" id="ABBRID0EG3AG" xlink:type="simple">FJIQBC</abbrev> 18472</named-content>, Detian Falls, Daxin, Guangxi, China) <bold>C</bold> <italic><tp:taxon-name><tp:taxon-name-part taxon-name-part-type="genus">Camaena</tp:taxon-name-part> <tp:taxon-name-part taxon-name-part-type="species">hahni</tp:taxon-name-part></tp:taxon-name></italic> (<named-content xmlns:xlink="http://www.w3.org/1999/xlink" content-type="voucher code" id="NCID0EX3AG" xlink:type="simple"><abbrev content-type="institution" xlink:title="Fujian Entry-Exit Inspection &amp; Quarantine Bureau, Fuzhou, Fujian, China" id="ABBRID0E13AG" xlink:type="simple">FJIQBC</abbrev> 19301</named-content>, Huu Lien Nature Reserve, Lang-Son, Vietnam) <bold>D</bold> <italic><tp:taxon-name><tp:taxon-name-part taxon-name-part-type="genus">Camaena</tp:taxon-name-part> <tp:taxon-name-part taxon-name-part-type="species">cicatricosa</tp:taxon-name-part></tp:taxon-name></italic> (<named-content xmlns:xlink="http://www.w3.org/1999/xlink" content-type="voucher code" id="NCID0EL4AG" xlink:type="simple"><abbrev content-type="institution" xlink:title="Fujian Entry-Exit Inspection &amp; Quarantine Bureau, Fuzhou, Fujian, China" id="ABBRID0EO4AG" xlink:type="simple">FJIQBC</abbrev> 18505</named-content>, Guiping, Guangxi, China). Abbreviations: <abbrev xmlns:xlink="http://www.w3.org/1999/xlink" id="ABBRID0ET4AG" xlink:type="simple">V<def><p>, verge</p></def></abbrev>; <abbrev xmlns:xlink="http://www.w3.org/1999/xlink" id="ABBRID0EZ4AG" xlink:type="simple">AG<def><p>, albumen gland</p></def></abbrev>; <abbrev xmlns:xlink="http://www.w3.org/1999/xlink" id="ABBRID0EC5AG" xlink:type="simple">BC<def><p>, bursa copulatrix</p></def></abbrev>; <abbrev xmlns:xlink="http://www.w3.org/1999/xlink" id="ABBRID0EL5AG" xlink:type="simple">E<def><p>, epiphallus</p></def></abbrev>; <abbrev xmlns:xlink="http://www.w3.org/1999/xlink" id="ABBRID0ER5AG" xlink:type="simple">F<def><p>, flagellum</p></def></abbrev>; <abbrev xmlns:xlink="http://www.w3.org/1999/xlink" id="ABBRID0EX5AG" xlink:type="simple">HD<def><p>, hermaphroditic duct</p></def></abbrev>; <abbrev xmlns:xlink="http://www.w3.org/1999/xlink" id="ABBRID0EA6AG" xlink:type="simple">P<def><p>, penis</p></def></abbrev>; <abbrev xmlns:xlink="http://www.w3.org/1999/xlink" id="ABBRID0EG6AG" xlink:type="simple">PR<def><p>, penis retractor muscle</p></def></abbrev>; <abbrev xmlns:xlink="http://www.w3.org/1999/xlink" id="ABBRID0EP6AG" xlink:type="simple">PBC<def><p>, pedunculus of bursa copulatrix</p></def></abbrev>; <abbrev xmlns:xlink="http://www.w3.org/1999/xlink" id="ABBRID0EY6AG" xlink:type="simple">VD<def><p>, vas deferens</p></def></abbrev>.</p></caption><graphic xmlns:xlink="http://www.w3.org/1999/xlink" xlink:href="zookeys-634-029-g004.jpg" position="float" orientation="portrait" xlink:type="simple" id="oo_111823.jpg"/></fig></tp:treatment-sec><tp:treatment-sec sec-type="ecology" id="SECID0EGABG"><title>Ecology.</title><p>This species was found on limestone in Lingyun county of Guangxi province. It generally inhabits mountaintops with clouds and mists, but cannot be found at the foot of the mountain.</p><fig id="F5" position="float" orientation="portrait"><label>Figure 5.</label><caption><p>Ecological photographs of snails. <bold>A</bold> <italic><tp:taxon-name><tp:taxon-name-part taxon-name-part-type="genus">Camaena</tp:taxon-name-part> <tp:taxon-name-part taxon-name-part-type="species">lingyunensis</tp:taxon-name-part></tp:taxon-name></italic> sp. n. (Kasuo, Lingyun, Guangxi, China) <bold>B</bold> <italic><tp:taxon-name><tp:taxon-name-part taxon-name-part-type="genus">Camaena</tp:taxon-name-part> <tp:taxon-name-part taxon-name-part-type="species">detianensis</tp:taxon-name-part></tp:taxon-name></italic> sp. n. (Detian Falls, Daxin, Guangxi, China) <bold>C</bold> <italic><tp:taxon-name><tp:taxon-name-part taxon-name-part-type="genus">Camaena</tp:taxon-name-part> <tp:taxon-name-part taxon-name-part-type="species">hahni</tp:taxon-name-part></tp:taxon-name></italic> (Huu Lien Nature Reserve, Lang-Son, Vietnam) <bold>D</bold> <italic><tp:taxon-name><tp:taxon-name-part taxon-name-part-type="genus">Camaena</tp:taxon-name-part> <tp:taxon-name-part taxon-name-part-type="species">cicatricosa</tp:taxon-name-part></tp:taxon-name></italic> (Yangchun, Guangdong, China).</p></caption><graphic xmlns:xlink="http://www.w3.org/1999/xlink" xlink:href="zookeys-634-029-g005.jpg" position="float" orientation="portrait" xlink:type="simple" id="oo_111824.jpg"/></fig></tp:treatment-sec><tp:treatment-sec sec-type="remarks" id="SECID0EICBG"><title>Remarks.</title><p>The key characters of <italic><tp:taxon-name><tp:taxon-name-part taxon-name-part-type="genus">Camaena</tp:taxon-name-part> <tp:taxon-name-part taxon-name-part-type="species">lingyunensis</tp:taxon-name-part></tp:taxon-name></italic> sp. n. and the other eight sinistral <italic><tp:taxon-name><tp:taxon-name-part taxon-name-part-type="genus">Camaena</tp:taxon-name-part></tp:taxon-name></italic> species are presented in an identification key. This species is clearly different from other species, with a more oblate shape, lower spire, thinner and more fragile shell, and lighter colouration. The umbilicus of the new species is fully open, and the first whorl can be seen from the umbilicus, which significantly is distinguished from <italic><tp:taxon-name><tp:taxon-name-part taxon-name-part-type="genus">Camaena</tp:taxon-name-part> <tp:taxon-name-part taxon-name-part-type="species">poyuensis</tp:taxon-name-part></tp:taxon-name></italic> (Zhou, Wang &amp; Ding, 2016) and <italic><tp:taxon-name><tp:taxon-name-part taxon-name-part-type="genus">Camaena</tp:taxon-name-part> <tp:taxon-name-part taxon-name-part-type="species">obtecta</tp:taxon-name-part></tp:taxon-name></italic> (Fischer, 1898) without an umbilicus, <italic><tp:taxon-name><tp:taxon-name-part taxon-name-part-type="genus">Camaena</tp:taxon-name-part> <tp:taxon-name-part taxon-name-part-type="species">inflata</tp:taxon-name-part></tp:taxon-name></italic> and <italic><tp:taxon-name><tp:taxon-name-part taxon-name-part-type="genus">Camaena</tp:taxon-name-part> <tp:taxon-name-part taxon-name-part-type="species">connectens</tp:taxon-name-part></tp:taxon-name></italic> (Dautzenberg &amp; Fischer, 1906) with a narrow umbilicus, and <italic><tp:taxon-name><tp:taxon-name-part taxon-name-part-type="genus">Camaena</tp:taxon-name-part> <tp:taxon-name-part taxon-name-part-type="species">cicatricosa</tp:taxon-name-part></tp:taxon-name></italic> and <italic><tp:taxon-name><tp:taxon-name-part taxon-name-part-type="genus">Camaena</tp:taxon-name-part> <tp:taxon-name-part taxon-name-part-type="species">detianensis</tp:taxon-name-part></tp:taxon-name></italic> sp. n. with a semi-open umbilicus. The new species is similar with another sinistral snail, <italic><tp:taxon-name><tp:taxon-name-part taxon-name-part-type="genus">Camaena</tp:taxon-name-part> <tp:taxon-name-part taxon-name-part-type="species">seraphinica</tp:taxon-name-part></tp:taxon-name></italic>, which also has a fully open umbilicus, but with a relatively higher and arched spire, wide and beautiful red spiral bands, and colour spots and no forged trace on the surface. Furthermore, the base region colour of the body whorl around the umbilicus is white. Differently, the <!--PageBreak--><!--PageBreak-->new species has a flat and low spire with an inconspicuous forged trace, and contains countless slender spiral bands. The base region colour of the body whorl is the same as the shell surface with slender spiral bands.</p><p>Some sinistral <italic><tp:taxon-name><tp:taxon-name-part taxon-name-part-type="genus">Camaena</tp:taxon-name-part></tp:taxon-name></italic> species have the same features as the new species on penial wall, such as <italic><tp:taxon-name><tp:taxon-name-part taxon-name-part-type="genus">Camaena</tp:taxon-name-part> <tp:taxon-name-part taxon-name-part-type="species">hahni</tp:taxon-name-part></tp:taxon-name></italic>, <italic><tp:taxon-name><tp:taxon-name-part taxon-name-part-type="genus">Camaena</tp:taxon-name-part> <tp:taxon-name-part taxon-name-part-type="species">poyuensis</tp:taxon-name-part></tp:taxon-name></italic> and <italic><tp:taxon-name><tp:taxon-name-part taxon-name-part-type="genus">Camaena</tp:taxon-name-part> <tp:taxon-name-part taxon-name-part-type="species">inflata</tp:taxon-name-part></tp:taxon-name></italic> (<xref ref-type="bibr" rid="B7">Ding et al. 2016</xref>), while the verge of these species is significantly different from the new species. The surface of verge of <italic><tp:taxon-name><tp:taxon-name-part taxon-name-part-type="genus">Camaena</tp:taxon-name-part> <tp:taxon-name-part taxon-name-part-type="species">hahni</tp:taxon-name-part></tp:taxon-name></italic>, <italic><tp:taxon-name><tp:taxon-name-part taxon-name-part-type="genus">Camaena</tp:taxon-name-part> <tp:taxon-name-part taxon-name-part-type="species">poyuensis</tp:taxon-name-part></tp:taxon-name></italic> and <italic><tp:taxon-name><tp:taxon-name-part taxon-name-part-type="genus">Camaena</tp:taxon-name-part> <tp:taxon-name-part taxon-name-part-type="species">inflata</tp:taxon-name-part></tp:taxon-name></italic> all contains transverse or longitudinal microgrooves, but in the new species it is conical and smooth, and does not have any microgrooves except for a longitudinal crack, from which six longitudinal and smooth pilasters can be seen. There are six longitudinal and deep cracks on verge of <italic><tp:taxon-name><tp:taxon-name-part taxon-name-part-type="genus">Camaena</tp:taxon-name-part> <tp:taxon-name-part taxon-name-part-type="species">poyuensis</tp:taxon-name-part></tp:taxon-name></italic>, but the cracks cannot be riven.</p><p><abbrev xmlns:xlink="http://www.w3.org/1999/xlink" xlink:title="cytochrome c oxidase subunit 1 gene" id="ABBRID0E3HBG" xlink:type="simple">COI</abbrev> gene <italic>p</italic>-distances between this new species and the other seven sinistral species are 0.098–0.178 (Table <xref ref-type="table" rid="T3">3</xref>). On phylogenetic tree, <italic><tp:taxon-name><tp:taxon-name-part taxon-name-part-type="genus">Camaena</tp:taxon-name-part> <tp:taxon-name-part taxon-name-part-type="species">lingyunensis</tp:taxon-name-part></tp:taxon-name></italic> sp. n. is adjacent to <italic><tp:taxon-name><tp:taxon-name-part taxon-name-part-type="genus">Camaena</tp:taxon-name-part> <tp:taxon-name-part taxon-name-part-type="species">cicatricosa</tp:taxon-name-part></tp:taxon-name></italic> and <italic><tp:taxon-name><tp:taxon-name-part taxon-name-part-type="genus">Camaena</tp:taxon-name-part> <tp:taxon-name-part taxon-name-part-type="species">detianensis</tp:taxon-name-part></tp:taxon-name></italic> sp. n. However, the shells of the three species were greatly distinct as follows: (1) the fawn shell color of <italic><tp:taxon-name><tp:taxon-name-part taxon-name-part-type="genus">Camaena</tp:taxon-name-part> <tp:taxon-name-part taxon-name-part-type="species">lingyunensis</tp:taxon-name-part></tp:taxon-name></italic> sp. n. is much lighter than the dark tawny shell color of <italic><tp:taxon-name><tp:taxon-name-part taxon-name-part-type="genus">Camaena</tp:taxon-name-part> <tp:taxon-name-part taxon-name-part-type="species">cicatricosa</tp:taxon-name-part></tp:taxon-name></italic> and brown shell color <italic><tp:taxon-name><tp:taxon-name-part taxon-name-part-type="genus">Camaena</tp:taxon-name-part> <tp:taxon-name-part taxon-name-part-type="species">detianensis</tp:taxon-name-part></tp:taxon-name></italic> sp. n. (2) The spire of <italic><tp:taxon-name><tp:taxon-name-part taxon-name-part-type="genus">Camaena</tp:taxon-name-part> <tp:taxon-name-part taxon-name-part-type="species">lingyunensis</tp:taxon-name-part></tp:taxon-name></italic> sp. n. is low and flat, while the spires of the latter two are relatively high and arched (3) the <italic><tp:taxon-name><tp:taxon-name-part taxon-name-part-type="genus">Camaena</tp:taxon-name-part> <tp:taxon-name-part taxon-name-part-type="species">lingyunensis</tp:taxon-name-part></tp:taxon-name></italic> sp. n. has countless light chestnut and slender spiral bands on the body whorl while <italic><tp:taxon-name><tp:taxon-name-part taxon-name-part-type="genus">Camaena</tp:taxon-name-part> <tp:taxon-name-part taxon-name-part-type="species">detianensis</tp:taxon-name-part></tp:taxon-name></italic> sp. n. has no spiral bands (4) the umbilicus of <italic><tp:taxon-name><tp:taxon-name-part taxon-name-part-type="genus">Camaena</tp:taxon-name-part> <tp:taxon-name-part taxon-name-part-type="species">lingyunensis</tp:taxon-name-part></tp:taxon-name></italic> sp. n. is fully open, while that of the latter two are semi-open.</p></tp:treatment-sec><tp:treatment-sec><!--Section generated to contain objects referenced in tp:taxon-treatment.--><table-wrap id="T3" position="float" orientation="portrait"><label>Table 3.</label><caption><p>Inter and intraspecific <italic>P</italic>-distances of sinistral <italic><tp:taxon-name><tp:taxon-name-part taxon-name-part-type="genus">Camaena</tp:taxon-name-part></tp:taxon-name></italic> species.</p></caption><table id="TID0ECGBG" rules="all"><tbody><tr><th rowspan="1" colspan="9">
              <italic>p</italic>-distance</th></tr><tr><th rowspan="1" colspan="1"/><th rowspan="1" colspan="2">
              <italic><tp:taxon-name><tp:taxon-name-part taxon-name-part-type="genus">Camaena</tp:taxon-name-part> <tp:taxon-name-part taxon-name-part-type="species">lingyunensis</tp:taxon-name-part></tp:taxon-name></italic> sp. n.</th><th rowspan="1" colspan="2">
              <italic><tp:taxon-name><tp:taxon-name-part taxon-name-part-type="genus">Camaena</tp:taxon-name-part> <tp:taxon-name-part taxon-name-part-type="species">detianensis</tp:taxon-name-part></tp:taxon-name></italic> sp. n.</th><th rowspan="1" colspan="2">
              <italic><tp:taxon-name><tp:taxon-name-part taxon-name-part-type="genus">Camaena</tp:taxon-name-part> <tp:taxon-name-part taxon-name-part-type="species">hahni</tp:taxon-name-part></tp:taxon-name></italic>
            </th><th rowspan="1" colspan="2">
              <italic><tp:taxon-name><tp:taxon-name-part taxon-name-part-type="genus">Camaena</tp:taxon-name-part> <tp:taxon-name-part taxon-name-part-type="species">cicatricosa</tp:taxon-name-part></tp:taxon-name></italic>
            </th></tr><tr><th rowspan="1" colspan="1"/><th rowspan="1" colspan="1">within</th><th rowspan="1" colspan="1">between</th><th rowspan="1" colspan="1">within</th><th rowspan="1" colspan="1">between</th><th rowspan="1" colspan="1">within</th><th rowspan="1" colspan="1">between</th><th rowspan="1" colspan="1">within</th><th rowspan="1" colspan="1">between</th></tr><tr><td rowspan="1" colspan="1">
                  <abbrev xmlns:xlink="http://www.w3.org/1999/xlink" xlink:title="cytochrome c oxidase subunit 1 gene" id="ABBRID0ESDAG" xlink:type="simple">COI</abbrev>
                </td><td rowspan="1" colspan="1">0.000<break/> -0.002</td><td rowspan="1" colspan="1">0.098<break/> -0.178</td><td rowspan="1" colspan="1">0.000<break/> -0.002</td><td rowspan="1" colspan="1">0.073<break/> -0.189</td><td rowspan="1" colspan="1">0.000<break/> -0.004</td><td rowspan="1" colspan="1">0.119<break/> -0.183</td><td rowspan="1" colspan="1">0.000<break/> -0.017</td><td rowspan="1" colspan="1">0.073<break/> -0.168</td></tr><tr><td rowspan="1" colspan="1">
                  <abbrev xmlns:xlink="http://www.w3.org/1999/xlink" xlink:title="16S rRNA gene" id="ABBRID0EIFAG" xlink:type="simple">16S</abbrev>
                </td><td rowspan="1" colspan="1">0.000<break/> -0.005</td><td rowspan="1" colspan="1">0.046<break/> -0.145</td><td rowspan="1" colspan="1">0.000<break/> -0.002</td><td rowspan="1" colspan="1">0.013<break/> -0.137</td><td rowspan="1" colspan="1">0.000<break/> -0.002</td><td rowspan="1" colspan="1">0.094<break/> -0.153</td><td rowspan="1" colspan="1">0.000<break/> -0.016</td><td rowspan="1" colspan="1">0.013<break/> -0.137</td></tr><tr><td rowspan="1" colspan="1">
                  <abbrev xmlns:xlink="http://www.w3.org/1999/xlink" xlink:title="internal transcribed spacer 2 region of nuclear ribosomal DNA" id="ABBRID0E5GAG" xlink:type="simple">ITS2</abbrev>
                </td><td rowspan="1" colspan="1">0.000</td><td rowspan="1" colspan="1">0.008<break/> -0.045</td><td rowspan="1" colspan="1">0.000</td><td rowspan="1" colspan="1">0.000<break/> -0.044</td><td rowspan="1" colspan="1">0.002<break/> -0.004</td><td rowspan="1" colspan="1">0.025<break/> -0.068</td><td rowspan="1" colspan="1">0.000<break/> -0.006</td><td rowspan="1" colspan="1">0.000<break/> -0.048</td></tr><tr><th rowspan="1" colspan="1"/><th rowspan="1" colspan="2">
              <italic><tp:taxon-name><tp:taxon-name-part taxon-name-part-type="genus">Camaena</tp:taxon-name-part> <tp:taxon-name-part taxon-name-part-type="species">poyuensis</tp:taxon-name-part></tp:taxon-name></italic>
            </th><th rowspan="1" colspan="2">
              <italic><tp:taxon-name><tp:taxon-name-part taxon-name-part-type="genus">Camaena</tp:taxon-name-part> <tp:taxon-name-part taxon-name-part-type="species">connectens</tp:taxon-name-part></tp:taxon-name></italic>
            </th><th rowspan="1" colspan="2">
              <italic><tp:taxon-name><tp:taxon-name-part taxon-name-part-type="genus">Camaena</tp:taxon-name-part> <tp:taxon-name-part taxon-name-part-type="species">inflata</tp:taxon-name-part></tp:taxon-name></italic>
            </th><th rowspan="1" colspan="2">
              <italic><tp:taxon-name><tp:taxon-name-part taxon-name-part-type="genus">Camaena</tp:taxon-name-part> <tp:taxon-name-part taxon-name-part-type="species">obtecta</tp:taxon-name-part></tp:taxon-name></italic>
            </th></tr><tr><th rowspan="1" colspan="1"/><th rowspan="1" colspan="1">within</th><th rowspan="1" colspan="1">between</th><th rowspan="1" colspan="1">within</th><th rowspan="1" colspan="1">between</th><th rowspan="1" colspan="1">within</th><th rowspan="1" colspan="1">between</th><th rowspan="1" colspan="1">within</th><th rowspan="1" colspan="1">between</th></tr><tr><td rowspan="1" colspan="1">
                  <abbrev xmlns:xlink="http://www.w3.org/1999/xlink" xlink:title="cytochrome c oxidase subunit 1 gene" id="ABBRID0EGLAG" xlink:type="simple">COI</abbrev>
                </td><td rowspan="1" colspan="1">0.000<break/> -0.003</td><td rowspan="1" colspan="1">0.104<break/> -0.177</td><td rowspan="1" colspan="1">0.000</td><td rowspan="1" colspan="1">0.108<break/> -0.179</td><td rowspan="1" colspan="1">0.000<break/> -0.019</td><td rowspan="1" colspan="1">0.155<break/> -0.185</td><td rowspan="1" colspan="1">0.000<break/> -0.010</td><td rowspan="1" colspan="1">0.154<break/> -0.189</td></tr><tr><td rowspan="1" colspan="1">
                  <abbrev xmlns:xlink="http://www.w3.org/1999/xlink" xlink:title="16S rRNA gene" id="ABBRID0EZMAG" xlink:type="simple">16S</abbrev>
                </td><td rowspan="1" colspan="1">0.002<break/> -0.007</td><td rowspan="1" colspan="1">0.062<break/> -0.160</td><td rowspan="1" colspan="1">0.000<break/> -0.002</td><td rowspan="1" colspan="1">0.086<break/> -0.157</td><td rowspan="1" colspan="1">0.000<break/> -0.007</td><td rowspan="1" colspan="1">0.093<break/> -0.141</td><td rowspan="1" colspan="1">0.000<break/> -0.007</td><td rowspan="1" colspan="1">0.122<break/> -0.160</td></tr><tr><td rowspan="1" colspan="1">
                  <abbrev xmlns:xlink="http://www.w3.org/1999/xlink" xlink:title="internal transcribed spacer 2 region of nuclear ribosomal DNA" id="ABBRID0EPOAG" xlink:type="simple">ITS2</abbrev>
                </td><td rowspan="1" colspan="1">0.000</td><td rowspan="1" colspan="1">0.025<break/> -0.057</td><td rowspan="1" colspan="1">0.006<break/> -0.015</td><td rowspan="1" colspan="1">0.008<break/> -0.068</td><td rowspan="1" colspan="1">0.000</td><td rowspan="1" colspan="1">0.008<break/> -0.042</td><td rowspan="1" colspan="1">0.000<break/> -0.002</td><td rowspan="1" colspan="1">0.008<break/> -0.055</td></tr></tbody></table></table-wrap></tp:treatment-sec><ref-list><ref id="B7"><mixed-citation xmlns:xlink="http://www.w3.org/1999/xlink" xlink:type="simple">
          <person-group><name name-style="western"><surname>Ding</surname><given-names>HL</given-names></name><name name-style="western"><surname>Wang</surname><given-names>P</given-names></name><name name-style="western"><surname>Qian</surname><given-names>ZX</given-names></name><name name-style="western"><surname>Lin</surname><given-names>JH</given-names></name><name name-style="western"><surname>Zhou</surname><given-names>WC</given-names></name><name name-style="western"><surname>Hwang</surname><given-names>CC</given-names></name><name name-style="western"><surname>Ai</surname><given-names>HM</given-names></name></person-group> (<year>2016</year>) <article-title>Revision of sinistral land snails of the genus <italic><tp:taxon-name><tp:taxon-name-part taxon-name-part-type="genus">Camaena</tp:taxon-name-part></tp:taxon-name></italic> (<tp:taxon-name><tp:taxon-name-part taxon-name-part-type="order">Stylommatophora</tp:taxon-name-part></tp:taxon-name>,<tp:taxon-name><tp:taxon-name-part taxon-name-part-type="family">Camaenidae</tp:taxon-name-part></tp:taxon-name>) from China based on morphological and molecular data, with description of a new species from Guangxi, China.</article-title> <source>ZooKeys</source> <volume>584</volume>: <fpage>25</fpage>–<lpage>48</lpage>. doi: <ext-link xlink:type="simple" ext-link-type="doi" xlink:href="10.3897/zookeys.584.7173">10.3897/zookeys.584.7173</ext-link></mixed-citation></ref></ref-list></tp:taxon-treatment>
