# Supplementary material for: Descriptions of two new species of the genus Camaena from Guangxi, China (Gastropoda, Stylommatophora, Camaenidae)
Source: Zookeys. 2016 Nov 21;(634):29–45. doi: 10.3897/zookeys.634.10236 (PMC5126529; doi:10.3897/zookeys.634.10236)
Supplement: XML Treatment for Camaena detianensis [file zookeys.634.10236-treatment3.xml]

<!DOCTYPE tp:taxon-treatment
  PUBLIC "-//TaxonX//DTD Taxonomic Treatment Publishing DTD v0 20100105//EN" "tax-treatment-NSO.dtd">
<tp:taxon-treatment xmlns:tp="http://www.plazi.org/taxpub"><tp:treatment-meta><kwd-group><label>Taxon classification</label><kwd><named-content content-type="kingdom">Animalia</named-content></kwd><kwd><named-content content-type="order">Stylommatophora</named-content></kwd><kwd><named-content content-type="family">Camaenidae</named-content></kwd></kwd-group><mixed-citation publication-type="journal"><person-group><name><surname>Ai</surname><given-names>Hong-Mu</given-names></name><name><surname>Lin</surname><given-names>Jun-Hong</given-names></name><name><surname>Wang</surname><given-names>Pei</given-names></name><name><surname>Zhou</surname><given-names>Wei-Chuan</given-names></name><name><surname>Hwang</surname><given-names>Chung-Chi</given-names></name></person-group><article-title>Descriptions of two new species of the genus <italic><tp:taxon-name><tp:taxon-name-part taxon-name-part-type="genus">Camaena</tp:taxon-name-part></tp:taxon-name></italic> from Guangxi, China (<tp:taxon-name><tp:taxon-name-part taxon-name-part-type="class">Gastropoda</tp:taxon-name-part></tp:taxon-name>, <tp:taxon-name><tp:taxon-name-part taxon-name-part-type="order">Stylommatophora</tp:taxon-name-part></tp:taxon-name>, <tp:taxon-name><tp:taxon-name-part taxon-name-part-type="family">Camaenidae</tp:taxon-name-part></tp:taxon-name>)</article-title><source>Zookeys</source><day>21</day><month>11</month><year>2016</year><volume>2016</volume><issue>634</issue><fpage>29</fpage><lpage>45</lpage><pub-id pub-id-type="doi">10.3897/zookeys.634.10236</pub-id></mixed-citation></tp:treatment-meta><tp:nomenclature><tp:taxon-name>
              <tp:taxon-name-part taxon-name-part-type="genus">Camaena</tp:taxon-name-part>
              <tp:taxon-name-part taxon-name-part-type="species">detianensis</tp:taxon-name-part>
              <object-id xmlns:xlink="http://www.w3.org/1999/xlink" content-type="zoobank" xlink:type="simple">http://zoobank.org/5F5B2C7E-954C-4644-8644-9873877959C5</object-id>
            </tp:taxon-name><tp:taxon-authority>Zhou &amp; Lin</tp:taxon-authority><tp:taxon-status xmlns:xlink="http://www.w3.org/1999/xlink" xlink:type="simple">sp. n.</tp:taxon-status><xref ref-type="fig" rid="F3">Figs 3B</xref><xref ref-type="fig" rid="F4">, 4B</xref><xref ref-type="fig" rid="F5">, 5B</xref><xref ref-type="table" rid="T3">, Table 3</xref><!--PageBreak--></tp:nomenclature><tp:treatment-sec sec-type="Holotype" id="SECID0E6MBG"><title>Holotype.</title><p>[<named-content xmlns:xlink="http://www.w3.org/1999/xlink" content-type="voucher code" id="NCID0EFNBG" xlink:type="simple"><abbrev content-type="institution" xlink:title="Fujian Entry-Exit Inspection &amp; Quarantine Bureau, Fuzhou, Fujian, China" id="ABBRID0EINBG" xlink:type="simple">FJIQBC</abbrev> 18472</named-content>] Shell height 38.5 mm, shell width 61.4 mm, height of aperture 22.5 mm, width of aperture 26.2 mm, 21 May 2013, collected from the type locality.</p></tp:treatment-sec><tp:treatment-sec sec-type="Paratype" id="SECID0ENNBG"><title>Paratype.</title><p>[<named-content xmlns:xlink="http://www.w3.org/1999/xlink" content-type="voucher code" id="NCID0ETNBG" xlink:type="simple"><abbrev content-type="institution" xlink:title="Fujian Entry-Exit Inspection &amp; Quarantine Bureau, Fuzhou, Fujian, China" id="ABBRID0EWNBG" xlink:type="simple">FJIQBC</abbrev> 18473</named-content>–<named-content xmlns:xlink="http://www.w3.org/1999/xlink" content-type="voucher code" id="NCID0E2NBG" xlink:type="simple">18482</named-content>] 10 specimens: all live snails including 4 adults and 6 juveniles. Shell height 34.2–40.4 (38.46±2.49) mm, width 55.0–62.5 (59.60±2.41) mm, height of aperture 19.6–23.9 (22.44±1.67) mm, width of aperture 24.2–28.1 (25.86±1.58) mm, 21 May 2013, collected from holotype locality.</p></tp:treatment-sec><tp:treatment-sec sec-type="type locality" id="SECID0E6NBG"><title>Type locality.</title><p>Detian Falls, Daxin, Guangxi, China (<named-content xmlns:xlink="http://www.w3.org/1999/xlink" content-type="dwc:verbatimCoordinates" xlink:type="simple"><named-content content-type="geo-json" specific-use="{&#34;type&#34;:&#34;Point&#34;,&#34;coordinates&#34;:[106.720419,22.858206]}" id="NCID0EIOBG" xlink:type="simple">22°51'29.54"N, 106°43'13.51"E</named-content></named-content>).</p></tp:treatment-sec><tp:treatment-sec sec-type="etymology" id="SECID0ENOBG"><title>Etymology.</title><p>Named for the type locality, adjective.</p></tp:treatment-sec><tp:treatment-sec sec-type="description" id="SECID0ESOBG"><title>Description.</title><p><italic>Shell</italic>. Shell sinistral, large, thick, solid, non-transparent and depressed-globular. 5.5 whorls, the front whorls increasing and convex rapidly. Spire arched. Body whorl expanding with an acute carina at periphery and a shallow groove-like depression above and below the carina, obviously near the aperture. Apex quite blunt. Growth lines on protoconch visible when using 15× magnification. Suture line deep. Surface dark brown and slightly red with obvious malleation. Spiral bands absent. The upper part of the periphery of body whorl with countless thick growth lines, convex, and the lower part smooth. Spire ribs below the periphery relatively obvious. <!--PageBreak-->Aperture lunate. Peristome reflected, white and not sharp. Columellar margin reflected. Umbilicus partly covered by reflected columellar lip. Inner lip attached to the body whorl tightly, forming translucent, smooth and thick callus. Umbilicus obvious and round. A hump beside umbilicus absent.</p><p><italic>Soft body</italic>. Foot and tentacles are dark brown, and the head color is relatively light.</p><p><italic>Reproductive system</italic>. Penis slightly long, slender and smooth. Epiphallus long and thin. Penis retractor muscle short, wide and flat. Flagellum very slender and long. Va<!--PageBreak-->gina smooth and slender. Vas deferens slender. Bursa copulatrix oval. Pedunculus of bursa copulatrix quite long, expanded at the base. Inner penial wall supporting several longitudinal, dense, and curly pilasters with narrow space. Verge long conical with many shallow, longitudinal and narrow pilasters. A shallow transverse microgrooves at the apical 1/3, surrounding the verge. A harelip-like crack at the end of verge. Verge opens terminally.</p></tp:treatment-sec><tp:treatment-sec sec-type="ecology" id="SECID0EGPBG"><title>Ecology.</title><p>The species was found on limestone in Daxin county of Guangxi province. It generally lives in primeval forest or forest with a good ecological environment, and cannot be found in gardens near the forest. The population density of this new species in field is relatively low.</p></tp:treatment-sec><tp:treatment-sec sec-type="remarks" id="SECID0ELPBG"><title>Remarks.</title><p>The key characters of <italic><tp:taxon-name><tp:taxon-name-part taxon-name-part-type="genus">Camaena</tp:taxon-name-part> <tp:taxon-name-part taxon-name-part-type="species">detianensis</tp:taxon-name-part></tp:taxon-name></italic> sp. n. and the other eight sinistral <italic><tp:taxon-name><tp:taxon-name-part taxon-name-part-type="genus">Camaena</tp:taxon-name-part></tp:taxon-name></italic> are presented in the identification key. The carina and groove above and below the carina of <italic><tp:taxon-name><tp:taxon-name-part taxon-name-part-type="genus">Camaena</tp:taxon-name-part> <tp:taxon-name-part taxon-name-part-type="species">detianensis</tp:taxon-name-part></tp:taxon-name></italic> sp. n. are typical features, which are different from other species of <italic><tp:taxon-name><tp:taxon-name-part taxon-name-part-type="genus">Camaena</tp:taxon-name-part></tp:taxon-name></italic> except for <italic><tp:taxon-name><tp:taxon-name-part taxon-name-part-type="genus">Camaena</tp:taxon-name-part> <tp:taxon-name-part taxon-name-part-type="species">hahni</tp:taxon-name-part></tp:taxon-name></italic>. There is no obvious groove-like depression above and below the periphery of <italic><tp:taxon-name><tp:taxon-name-part taxon-name-part-type="genus">Camaena</tp:taxon-name-part> <tp:taxon-name-part taxon-name-part-type="species">hahni</tp:taxon-name-part></tp:taxon-name></italic>.</p><p>The differences of shell between the new species and <italic><tp:taxon-name><tp:taxon-name-part taxon-name-part-type="genus">Camaena</tp:taxon-name-part> <tp:taxon-name-part taxon-name-part-type="species">cicatricosa</tp:taxon-name-part></tp:taxon-name></italic> were as follows: (1) <italic><tp:taxon-name><tp:taxon-name-part taxon-name-part-type="genus">Camaena</tp:taxon-name-part> <tp:taxon-name-part taxon-name-part-type="species">detianensis</tp:taxon-name-part></tp:taxon-name></italic> sp. n. is quite large, and the largest width can reach 62.5 mm, while the maximum width of shell of <italic><tp:taxon-name><tp:taxon-name-part taxon-name-part-type="genus">Camaena</tp:taxon-name-part> <tp:taxon-name-part taxon-name-part-type="species">cicatricosa</tp:taxon-name-part></tp:taxon-name></italic> is less than 50 mm (2) The shell of this species is dark brown without spiral bands, while the shell of <italic><tp:taxon-name><tp:taxon-name-part taxon-name-part-type="genus">Camaena</tp:taxon-name-part> <tp:taxon-name-part taxon-name-part-type="species">cicatricosa</tp:taxon-name-part></tp:taxon-name></italic> is yellowish brown, and contains many annular spiral bands (3) There is an acute carina at periphery of body whorl of the new species, and groove-like depression above and below the carina, but <italic><tp:taxon-name><tp:taxon-name-part taxon-name-part-type="genus">Camaena</tp:taxon-name-part> <tp:taxon-name-part taxon-name-part-type="species">cicatricosa</tp:taxon-name-part></tp:taxon-name></italic> has no obvious carina.</p><p>The new species has similar appearance with <italic><tp:taxon-name><tp:taxon-name-part taxon-name-part-type="genus">Camaena</tp:taxon-name-part> <tp:taxon-name-part taxon-name-part-type="species">hahni</tp:taxon-name-part></tp:taxon-name></italic>, both of which have semi-open umbilicus and a distinct carina at periphery of body whorl, but there still exist differences (1) <italic><tp:taxon-name><tp:taxon-name-part taxon-name-part-type="genus">Camaena</tp:taxon-name-part> <tp:taxon-name-part taxon-name-part-type="species">hahni</tp:taxon-name-part></tp:taxon-name></italic> is relatively small, and the width of shell of mature specimen is generally between 45.0–47.0 mm. While the new species is very large, and the width of shell is generally between 55.0–62.5 mm (2) Compared to the new species, <italic><tp:taxon-name><tp:taxon-name-part taxon-name-part-type="genus">Camaena</tp:taxon-name-part> <tp:taxon-name-part taxon-name-part-type="species">hahni</tp:taxon-name-part></tp:taxon-name></italic> has a sharper carina, but there is no obvious groove-like depression above and below the carina (3) The growth lines and spire ribs of <italic><tp:taxon-name><tp:taxon-name-part taxon-name-part-type="genus">Camaena</tp:taxon-name-part> <tp:taxon-name-part taxon-name-part-type="species">hahni</tp:taxon-name-part></tp:taxon-name></italic> are thicker, and the shell surface is very rough, while that of the new species is relatively finer (4) The new species has thicker callus, while <italic><tp:taxon-name><tp:taxon-name-part taxon-name-part-type="genus">Camaena</tp:taxon-name-part> <tp:taxon-name-part taxon-name-part-type="species">hahni</tp:taxon-name-part></tp:taxon-name></italic> has thinner callus.</p><p>A dissection of reproductive system shows that the pilasters of penis wall and verge shape of <italic><tp:taxon-name><tp:taxon-name-part taxon-name-part-type="genus">Camaena</tp:taxon-name-part> <tp:taxon-name-part taxon-name-part-type="species">detianensis</tp:taxon-name-part></tp:taxon-name></italic> sp. n. is similar to that of <italic><tp:taxon-name><tp:taxon-name-part taxon-name-part-type="genus">Camaena</tp:taxon-name-part> <tp:taxon-name-part taxon-name-part-type="species">cicatricosa</tp:taxon-name-part></tp:taxon-name></italic>, both of which have longitudinal and curly pilasters on the penis wall with narrow spaces, and the verge is conical with many longitudinal pilasters, while <italic><tp:taxon-name><tp:taxon-name-part taxon-name-part-type="genus">Camaena</tp:taxon-name-part> <tp:taxon-name-part taxon-name-part-type="species">hahni</tp:taxon-name-part></tp:taxon-name></italic> has longitudinal and transverse pilasters on the penis wall, and verge is semicircle and small. There is an annular microgroove on verge, and a harelip-like crack at the end of verge in the new species, which is a diagnostic feature differing from other sinistral <italic><tp:taxon-name><tp:taxon-name-part taxon-name-part-type="genus">Camaena</tp:taxon-name-part></tp:taxon-name></italic> species.</p><p><abbrev xmlns:xlink="http://www.w3.org/1999/xlink" xlink:title="cytochrome c oxidase subunit 1 gene" id="ABBRID0EXVBG" xlink:type="simple">COI</abbrev> gene <italic>p</italic>-distances between this new species and other seven sinistral species were 0.073–0.189 (Table <xref ref-type="table" rid="T3">3</xref>). On the phylogenetic tree, this new species and <italic><tp:taxon-name><tp:taxon-name-part taxon-name-part-type="genus">Camaena</tp:taxon-name-part> <tp:taxon-name-part taxon-name-part-type="species">cicatricosa</tp:taxon-name-part></tp:taxon-name></italic> are mutually sister groups, and <italic>p</italic>-distance of the two species is 0.073–0.086. According to above information, it is reasonable that the species is recognized as a new species (<xref ref-type="bibr" rid="B5">Criscione and Köhler 2014</xref>).</p><!--PageBreak--></tp:treatment-sec><tp:treatment-sec><!--Section generated to contain objects referenced in tp:taxon-treatment.--><fig id="F3" position="float" orientation="portrait"><label>Figure 3.</label><caption><p>Photographs of shells. <bold>A</bold> <italic><tp:taxon-name><tp:taxon-name-part taxon-name-part-type="genus">Camaena</tp:taxon-name-part> <tp:taxon-name-part taxon-name-part-type="species">lingyunensis</tp:taxon-name-part></tp:taxon-name></italic> sp. n. (holotype, <named-content xmlns:xlink="http://www.w3.org/1999/xlink" content-type="voucher code" id="NCID0EKYAG" xlink:type="simple"><abbrev content-type="institution" xlink:title="Fujian Entry-Exit Inspection &amp; Quarantine Bureau, Fuzhou, Fujian, China" id="ABBRID0ENYAG" xlink:type="simple">FJIQBC</abbrev> 19280</named-content>, Kasuo, Lingyun, Guangxi, China) <bold>B</bold> <italic><tp:taxon-name><tp:taxon-name-part taxon-name-part-type="genus">Camaena</tp:taxon-name-part> <tp:taxon-name-part taxon-name-part-type="species">detianensis</tp:taxon-name-part></tp:taxon-name></italic> sp. n. (holotype, <named-content xmlns:xlink="http://www.w3.org/1999/xlink" content-type="voucher code" id="NCID0E5YAG" xlink:type="simple"><abbrev content-type="institution" xlink:title="Fujian Entry-Exit Inspection &amp; Quarantine Bureau, Fuzhou, Fujian, China" id="ABBRID0EBZAG" xlink:type="simple">FJIQBC</abbrev> 18472</named-content>, Detian Falls, Daxin, Guangxi, China) <bold>C</bold> <italic><tp:taxon-name><tp:taxon-name-part taxon-name-part-type="genus">Camaena</tp:taxon-name-part> <tp:taxon-name-part taxon-name-part-type="species">hahni</tp:taxon-name-part></tp:taxon-name></italic> (<named-content xmlns:xlink="http://www.w3.org/1999/xlink" content-type="voucher code" id="NCID0ESZAG" xlink:type="simple"><abbrev content-type="institution" xlink:title="Fujian Entry-Exit Inspection &amp; Quarantine Bureau, Fuzhou, Fujian, China" id="ABBRID0EVZAG" xlink:type="simple">FJIQBC</abbrev> 19300</named-content>, Huu Lien Nature Reserve, Lang-Son, Vietnam) <bold>D</bold> <italic><tp:taxon-name><tp:taxon-name-part taxon-name-part-type="genus">Camaena</tp:taxon-name-part> <tp:taxon-name-part taxon-name-part-type="species">cicatricosa</tp:taxon-name-part></tp:taxon-name></italic> (<named-content xmlns:xlink="http://www.w3.org/1999/xlink" content-type="voucher code" id="NCID0EG1AG" xlink:type="simple"><abbrev content-type="institution" xlink:title="Fujian Entry-Exit Inspection &amp; Quarantine Bureau, Fuzhou, Fujian, China" id="ABBRID0EJ1AG" xlink:type="simple">FJIQBC</abbrev> 18505</named-content>, Guiping, Guangxi, China). Scale bars 10 mm.</p></caption><graphic xmlns:xlink="http://www.w3.org/1999/xlink" xlink:href="zookeys-634-029-g003.jpg" position="float" orientation="portrait" xlink:type="simple" id="oo_111822.jpg"/></fig><fig id="F4" position="float" orientation="portrait"><label>Figure 4.</label><caption><p>Reproductive system. <bold>A</bold> <italic><tp:taxon-name><tp:taxon-name-part taxon-name-part-type="genus">Camaena</tp:taxon-name-part> <tp:taxon-name-part taxon-name-part-type="species">lingyunensis</tp:taxon-name-part></tp:taxon-name></italic> sp. n. (holotype, <named-content xmlns:xlink="http://www.w3.org/1999/xlink" content-type="voucher code" id="NCID0EP2AG" xlink:type="simple"><abbrev content-type="institution" xlink:title="Fujian Entry-Exit Inspection &amp; Quarantine Bureau, Fuzhou, Fujian, China" id="ABBRID0ES2AG" xlink:type="simple">FJIQBC</abbrev> 19280</named-content>, Kasuo, Lingyun, Guangxi, China) <bold>B</bold> <italic><tp:taxon-name><tp:taxon-name-part taxon-name-part-type="genus">Camaena</tp:taxon-name-part> <tp:taxon-name-part taxon-name-part-type="species">detianensis</tp:taxon-name-part></tp:taxon-name></italic> sp. n. (holotype, <named-content xmlns:xlink="http://www.w3.org/1999/xlink" content-type="voucher code" id="NCID0ED3AG" xlink:type="simple"><abbrev content-type="institution" xlink:title="Fujian Entry-Exit Inspection &amp; Quarantine Bureau, Fuzhou, Fujian, China" id="ABBRID0EG3AG" xlink:type="simple">FJIQBC</abbrev> 18472</named-content>, Detian Falls, Daxin, Guangxi, China) <bold>C</bold> <italic><tp:taxon-name><tp:taxon-name-part taxon-name-part-type="genus">Camaena</tp:taxon-name-part> <tp:taxon-name-part taxon-name-part-type="species">hahni</tp:taxon-name-part></tp:taxon-name></italic> (<named-content xmlns:xlink="http://www.w3.org/1999/xlink" content-type="voucher code" id="NCID0EX3AG" xlink:type="simple"><abbrev content-type="institution" xlink:title="Fujian Entry-Exit Inspection &amp; Quarantine Bureau, Fuzhou, Fujian, China" id="ABBRID0E13AG" xlink:type="simple">FJIQBC</abbrev> 19301</named-content>, Huu Lien Nature Reserve, Lang-Son, Vietnam) <bold>D</bold> <italic><tp:taxon-name><tp:taxon-name-part taxon-name-part-type="genus">Camaena</tp:taxon-name-part> <tp:taxon-name-part taxon-name-part-type="species">cicatricosa</tp:taxon-name-part></tp:taxon-name></italic> (<named-content xmlns:xlink="http://www.w3.org/1999/xlink" content-type="voucher code" id="NCID0EL4AG" xlink:type="simple"><abbrev content-type="institution" xlink:title="Fujian Entry-Exit Inspection &amp; Quarantine Bureau, Fuzhou, Fujian, China" id="ABBRID0EO4AG" xlink:type="simple">FJIQBC</abbrev> 18505</named-content>, Guiping, Guangxi, China). Abbreviations: <abbrev xmlns:xlink="http://www.w3.org/1999/xlink" id="ABBRID0ET4AG" xlink:type="simple">V<def><p>, verge</p></def></abbrev>; <abbrev xmlns:xlink="http://www.w3.org/1999/xlink" id="ABBRID0EZ4AG" xlink:type="simple">AG<def><p>, albumen gland</p></def></abbrev>; <abbrev xmlns:xlink="http://www.w3.org/1999/xlink" id="ABBRID0EC5AG" xlink:type="simple">BC<def><p>, bursa copulatrix</p></def></abbrev>; <abbrev xmlns:xlink="http://www.w3.org/1999/xlink" id="ABBRID0EL5AG" xlink:type="simple">E<def><p>, epiphallus</p></def></abbrev>; <abbrev xmlns:xlink="http://www.w3.org/1999/xlink" id="ABBRID0ER5AG" xlink:type="simple">F<def><p>, flagellum</p></def></abbrev>; <abbrev xmlns:xlink="http://www.w3.org/1999/xlink" id="ABBRID0EX5AG" xlink:type="simple">HD<def><p>, hermaphroditic duct</p></def></abbrev>; <abbrev xmlns:xlink="http://www.w3.org/1999/xlink" id="ABBRID0EA6AG" xlink:type="simple">P<def><p>, penis</p></def></abbrev>; <abbrev xmlns:xlink="http://www.w3.org/1999/xlink" id="ABBRID0EG6AG" xlink:type="simple">PR<def><p>, penis retractor muscle</p></def></abbrev>; <abbrev xmlns:xlink="http://www.w3.org/1999/xlink" id="ABBRID0EP6AG" xlink:type="simple">PBC<def><p>, pedunculus of bursa copulatrix</p></def></abbrev>; <abbrev xmlns:xlink="http://www.w3.org/1999/xlink" id="ABBRID0EY6AG" xlink:type="simple">VD<def><p>, vas deferens</p></def></abbrev>.</p></caption><graphic xmlns:xlink="http://www.w3.org/1999/xlink" xlink:href="zookeys-634-029-g004.jpg" position="float" orientation="portrait" xlink:type="simple" id="oo_111823.jpg"/></fig><fig id="F5" position="float" orientation="portrait"><label>Figure 5.</label><caption><p>Ecological photographs of snails. <bold>A</bold> <italic><tp:taxon-name><tp:taxon-name-part taxon-name-part-type="genus">Camaena</tp:taxon-name-part> <tp:taxon-name-part taxon-name-part-type="species">lingyunensis</tp:taxon-name-part></tp:taxon-name></italic> sp. n. (Kasuo, Lingyun, Guangxi, China) <bold>B</bold> <italic><tp:taxon-name><tp:taxon-name-part taxon-name-part-type="genus">Camaena</tp:taxon-name-part> <tp:taxon-name-part taxon-name-part-type="species">detianensis</tp:taxon-name-part></tp:taxon-name></italic> sp. n. (Detian Falls, Daxin, Guangxi, China) <bold>C</bold> <italic><tp:taxon-name><tp:taxon-name-part taxon-name-part-type="genus">Camaena</tp:taxon-name-part> <tp:taxon-name-part taxon-name-part-type="species">hahni</tp:taxon-name-part></tp:taxon-name></italic> (Huu Lien Nature Reserve, Lang-Son, Vietnam) <bold>D</bold> <italic><tp:taxon-name><tp:taxon-name-part taxon-name-part-type="genus">Camaena</tp:taxon-name-part> <tp:taxon-name-part taxon-name-part-type="species">cicatricosa</tp:taxon-name-part></tp:taxon-name></italic> (Yangchun, Guangdong, China).</p></caption><graphic xmlns:xlink="http://www.w3.org/1999/xlink" xlink:href="zookeys-634-029-g005.jpg" position="float" orientation="portrait" xlink:type="simple" id="oo_111824.jpg"/></fig><table-wrap id="T3" position="float" orientation="portrait"><label>Table 3.</label><caption><p>Inter and intraspecific <italic>P</italic>-distances of sinistral <italic><tp:taxon-name><tp:taxon-name-part taxon-name-part-type="genus">Camaena</tp:taxon-name-part></tp:taxon-name></italic> species.</p></caption><table id="TID0ECGBG" rules="all"><tbody><tr><th rowspan="1" colspan="9">
              <italic>p</italic>-distance</th></tr><tr><th rowspan="1" colspan="1"/><th rowspan="1" colspan="2">
              <italic><tp:taxon-name><tp:taxon-name-part taxon-name-part-type="genus">Camaena</tp:taxon-name-part> <tp:taxon-name-part taxon-name-part-type="species">lingyunensis</tp:taxon-name-part></tp:taxon-name></italic> sp. n.</th><th rowspan="1" colspan="2">
              <italic><tp:taxon-name><tp:taxon-name-part taxon-name-part-type="genus">Camaena</tp:taxon-name-part> <tp:taxon-name-part taxon-name-part-type="species">detianensis</tp:taxon-name-part></tp:taxon-name></italic> sp. n.</th><th rowspan="1" colspan="2">
              <italic><tp:taxon-name><tp:taxon-name-part taxon-name-part-type="genus">Camaena</tp:taxon-name-part> <tp:taxon-name-part taxon-name-part-type="species">hahni</tp:taxon-name-part></tp:taxon-name></italic>
            </th><th rowspan="1" colspan="2">
              <italic><tp:taxon-name><tp:taxon-name-part taxon-name-part-type="genus">Camaena</tp:taxon-name-part> <tp:taxon-name-part taxon-name-part-type="species">cicatricosa</tp:taxon-name-part></tp:taxon-name></italic>
            </th></tr><tr><th rowspan="1" colspan="1"/><th rowspan="1" colspan="1">within</th><th rowspan="1" colspan="1">between</th><th rowspan="1" colspan="1">within</th><th rowspan="1" colspan="1">between</th><th rowspan="1" colspan="1">within</th><th rowspan="1" colspan="1">between</th><th rowspan="1" colspan="1">within</th><th rowspan="1" colspan="1">between</th></tr><tr><td rowspan="1" colspan="1">
                  <abbrev xmlns:xlink="http://www.w3.org/1999/xlink" xlink:title="cytochrome c oxidase subunit 1 gene" id="ABBRID0ESDAG" xlink:type="simple">COI</abbrev>
                </td><td rowspan="1" colspan="1">0.000<break/> -0.002</td><td rowspan="1" colspan="1">0.098<break/> -0.178</td><td rowspan="1" colspan="1">0.000<break/> -0.002</td><td rowspan="1" colspan="1">0.073<break/> -0.189</td><td rowspan="1" colspan="1">0.000<break/> -0.004</td><td rowspan="1" colspan="1">0.119<break/> -0.183</td><td rowspan="1" colspan="1">0.000<break/> -0.017</td><td rowspan="1" colspan="1">0.073<break/> -0.168</td></tr><tr><td rowspan="1" colspan="1">
                  <abbrev xmlns:xlink="http://www.w3.org/1999/xlink" xlink:title="16S rRNA gene" id="ABBRID0EIFAG" xlink:type="simple">16S</abbrev>
                </td><td rowspan="1" colspan="1">0.000<break/> -0.005</td><td rowspan="1" colspan="1">0.046<break/> -0.145</td><td rowspan="1" colspan="1">0.000<break/> -0.002</td><td rowspan="1" colspan="1">0.013<break/> -0.137</td><td rowspan="1" colspan="1">0.000<break/> -0.002</td><td rowspan="1" colspan="1">0.094<break/> -0.153</td><td rowspan="1" colspan="1">0.000<break/> -0.016</td><td rowspan="1" colspan="1">0.013<break/> -0.137</td></tr><tr><td rowspan="1" colspan="1">
                  <abbrev xmlns:xlink="http://www.w3.org/1999/xlink" xlink:title="internal transcribed spacer 2 region of nuclear ribosomal DNA" id="ABBRID0E5GAG" xlink:type="simple">ITS2</abbrev>
                </td><td rowspan="1" colspan="1">0.000</td><td rowspan="1" colspan="1">0.008<break/> -0.045</td><td rowspan="1" colspan="1">0.000</td><td rowspan="1" colspan="1">0.000<break/> -0.044</td><td rowspan="1" colspan="1">0.002<break/> -0.004</td><td rowspan="1" colspan="1">0.025<break/> -0.068</td><td rowspan="1" colspan="1">0.000<break/> -0.006</td><td rowspan="1" colspan="1">0.000<break/> -0.048</td></tr><tr><th rowspan="1" colspan="1"/><th rowspan="1" colspan="2">
              <italic><tp:taxon-name><tp:taxon-name-part taxon-name-part-type="genus">Camaena</tp:taxon-name-part> <tp:taxon-name-part taxon-name-part-type="species">poyuensis</tp:taxon-name-part></tp:taxon-name></italic>
            </th><th rowspan="1" colspan="2">
              <italic><tp:taxon-name><tp:taxon-name-part taxon-name-part-type="genus">Camaena</tp:taxon-name-part> <tp:taxon-name-part taxon-name-part-type="species">connectens</tp:taxon-name-part></tp:taxon-name></italic>
            </th><th rowspan="1" colspan="2">
              <italic><tp:taxon-name><tp:taxon-name-part taxon-name-part-type="genus">Camaena</tp:taxon-name-part> <tp:taxon-name-part taxon-name-part-type="species">inflata</tp:taxon-name-part></tp:taxon-name></italic>
            </th><th rowspan="1" colspan="2">
              <italic><tp:taxon-name><tp:taxon-name-part taxon-name-part-type="genus">Camaena</tp:taxon-name-part> <tp:taxon-name-part taxon-name-part-type="species">obtecta</tp:taxon-name-part></tp:taxon-name></italic>
            </th></tr><tr><th rowspan="1" colspan="1"/><th rowspan="1" colspan="1">within</th><th rowspan="1" colspan="1">between</th><th rowspan="1" colspan="1">within</th><th rowspan="1" colspan="1">between</th><th rowspan="1" colspan="1">within</th><th rowspan="1" colspan="1">between</th><th rowspan="1" colspan="1">within</th><th rowspan="1" colspan="1">between</th></tr><tr><td rowspan="1" colspan="1">
                  <abbrev xmlns:xlink="http://www.w3.org/1999/xlink" xlink:title="cytochrome c oxidase subunit 1 gene" id="ABBRID0EGLAG" xlink:type="simple">COI</abbrev>
                </td><td rowspan="1" colspan="1">0.000<break/> -0.003</td><td rowspan="1" colspan="1">0.104<break/> -0.177</td><td rowspan="1" colspan="1">0.000</td><td rowspan="1" colspan="1">0.108<break/> -0.179</td><td rowspan="1" colspan="1">0.000<break/> -0.019</td><td rowspan="1" colspan="1">0.155<break/> -0.185</td><td rowspan="1" colspan="1">0.000<break/> -0.010</td><td rowspan="1" colspan="1">0.154<break/> -0.189</td></tr><tr><td rowspan="1" colspan="1">
                  <abbrev xmlns:xlink="http://www.w3.org/1999/xlink" xlink:title="16S rRNA gene" id="ABBRID0EZMAG" xlink:type="simple">16S</abbrev>
                </td><td rowspan="1" colspan="1">0.002<break/> -0.007</td><td rowspan="1" colspan="1">0.062<break/> -0.160</td><td rowspan="1" colspan="1">0.000<break/> -0.002</td><td rowspan="1" colspan="1">0.086<break/> -0.157</td><td rowspan="1" colspan="1">0.000<break/> -0.007</td><td rowspan="1" colspan="1">0.093<break/> -0.141</td><td rowspan="1" colspan="1">0.000<break/> -0.007</td><td rowspan="1" colspan="1">0.122<break/> -0.160</td></tr><tr><td rowspan="1" colspan="1">
                  <abbrev xmlns:xlink="http://www.w3.org/1999/xlink" xlink:title="internal transcribed spacer 2 region of nuclear ribosomal DNA" id="ABBRID0EPOAG" xlink:type="simple">ITS2</abbrev>
                </td><td rowspan="1" colspan="1">0.000</td><td rowspan="1" colspan="1">0.025<break/> -0.057</td><td rowspan="1" colspan="1">0.006<break/> -0.015</td><td rowspan="1" colspan="1">0.008<break/> -0.068</td><td rowspan="1" colspan="1">0.000</td><td rowspan="1" colspan="1">0.008<break/> -0.042</td><td rowspan="1" colspan="1">0.000<break/> -0.002</td><td rowspan="1" colspan="1">0.008<break/> -0.055</td></tr></tbody></table></table-wrap></tp:treatment-sec><ref-list><ref id="B5"><mixed-citation xmlns:xlink="http://www.w3.org/1999/xlink" xlink:type="simple">
          <person-group><name name-style="western"><surname>Criscione</surname><given-names>F</given-names></name><name name-style="western"><surname>Köhler</surname><given-names>F</given-names></name></person-group> (<year>2014</year>) <article-title>Molecular phylogenetics and comparative anatomy of <italic><tp:taxon-name><tp:taxon-name-part taxon-name-part-type="genus">Kimberleytrachia</tp:taxon-name-part></tp:taxon-name></italic> Köhler, 2011 – a genus of land snail endemic to the coastal Kimberley, Western Australia with description of new taxa (<tp:taxon-name><tp:taxon-name-part taxon-name-part-type="class">Gastropoda</tp:taxon-name-part></tp:taxon-name>, <tp:taxon-name><tp:taxon-name-part taxon-name-part-type="family">Camaenidae</tp:taxon-name-part></tp:taxon-name>).</article-title> <source>Contributions to Zoology</source> <volume>83</volume>(<issue>4</issue>): <fpage>245</fpage>–<lpage>267</lpage>.</mixed-citation></ref></ref-list></tp:taxon-treatment>
